# Supplementary material for: Association of reduced glutathione levels with Plasmodium falciparum and Plasmodium vivax malaria: a systematic review and meta-analysis
Source: Sci Rep. 2023 Sep 30;13:16483. doi: 10.1038/s41598-023-43583-z (PMC10542361; doi:10.1038/s41598-023-43583-z)
Supplement: Supplementary file 2 — Supplementary Table S2. [file 41598_2023_43583_MOESM2_ESM.xlsx]

## Sheet: Sheet1
Association of reduced glutathione levels with Plasmodium falciparum and Plasmodium vivax malaria: A systematic review and meta-analysis Manas Kotepui1*, Kwuntida Kotepui1, Aongart Mahittikorn2*, Hideyuki J Majima1, Jitbanjong Tangpong1, Hsiu-Chuan Yen3 1Medical Technology, School of Allied Health Sciences, Walailak University, Tha Sala, Nakhon Si Thammarat, Thailand 2Department of Protozoology, …
Table S2. Details of the included studies
No.	Authors	Publication year	Year ranges	Study design	Study location	Continent	Year of conduction	Participants (n)	Participant group	Plasmodium spp.	Mean age in any groups	Age range (years)	Clinical malaria	Clinical malaria (symptomatic or asymptomatic)	Qualitative synthesis of GSH levels	GSH levels (mean, SD) or median with range (mg/dl)	N_malaria	Mean_malaria	SD_malaria	N_control	Mean_control	SD_control	N_falciparum	Mean_falciparum	SD_falciparum	N_vivax	Mean_vivax	SD_vivax	N_symptomatic	Mean_symptomatic	SD_vsymptomatic	N_asymptomatic	Mean_asymptomatic	SD_asymptomatic	Parasitemia in each groups (parasites/uL)	Method for malaria	Method for GSH levels
1	Abduljalil et al., 2021	2021	2010-2023	Case-control study	Nigeria	Africa	Not specified	Malaria (72), uninfected controls (40)	Children	P. falciparum	Not specified	0-6 years	Not specified	Not specified	GSH levels was significantly decreased in malaria as compared to uninfected controls	Malaria (72): 42.540 ±9.36, uninfected controls (40): 56.442±11.74 mg/dl	72	42.54	9.36	40	56.442	11.74													Not specified	RDT	Patterson and Lazarow (1955)
2	Abubakar et al., 2016	2016	2010-2023	Cross-sectional study	Nigeria	Africa	2014	Malaria (80), uninfected controls (80)	Children	P. falciparum	Not specified	1–10 years	Not specified	Not specified	GSH levels was significantly decreased in malaria as compared to uninfected controls	Male malaria patients (48): 16.16±0.66, female malaria patients (32): 15.31±0.62, male controls (48): 27.59±1.60, female controls (32): 26.46±3.28 mg/dl/100ml	80	15.82	0.77	80	27.138	2.46													Not specified	Microscopy	Patterson and Lazarow (1955)
3	Akanbi et al., 2010	2010	2010-2023	Cross-sectional study	Nigeria	Africa	Not specified	Malaria (89), uninfected controls (170)	Pregnant and non-pregnant women	P. falciparum	Not specified	16-35 years	Not specified	Not specified	GSH levels was significantly decreased in malaria as compared to uninfected controls	Malaria (89): 38.3±7.2, uninfected controls (170): 49.1±8.9	89	38.3	7.2	170	49.1	8.9													Pregnant women (79): 4625±11, Non-pregnant (8): 2011±10	Microscopy	Jollow et al. (1974)
4	Aqeel et al., 2019	2019	2010-2023	Case-control study	India	Asia	Not specified	Malaria (80), uninfected controls (30)	Not specified	P. falciparum, P.vivax	Not specified	Not specified	Symptomatic malaria (severe and non-severe)	Symptomatic malaria	1. GSH levels was significantly decreased in P. vivax malaria as compared to uninfected controls. 2. No difference in GSH levels between P. falciparum malaria as compared to uninfected controls. 3. GSH levels was significantly decreased in P. vivax malaria as compared to P. falciparum malaria.	P. falciparum (40): 12.43 ± 5.18, P. vivax (40): 7.55 ± 3.4, Uninfected controls (30): 12.95 ± 3.97 μmol/L	80	9.99	5	30	12.95	3.97	40	12.43	5.18	40	7.55	3.4							Not specified	Microscopy/RDT	Sedlak and Lindsay (1968)
5	Atiku et al., 2019	2019	2010-2023	Cross-sectional study	Uganda	Africa	2015-2016	Sickle cell disease malaria positive (54), malaria positive (51), SCD control (51), uninfected controls (51)	Not specified	P. falciparum	Not specified	Not specified	Non-severe malaria	Symptomatic malaria	1. GSH levels was significantly decreased in malaria as compared to uninfected controls. 2. GSH levels was similar between SCD malaria and SCD uninfected controls.	Sickle cell disease malaria positive (54): 0.726 ± 0.028, malaria positive (51): 0.767 ± 0.031, SCD control (51): 0.766 ± 0.063, uninfected controls (51): 0.929 ± 0.083 mmol/L	51	0.767	0.031	51	0.929	0.083													Not specified	Microscopy	Tietze et al. (1969)
6	Babalola et al., 2020	2020	2010-2023	Cross-sectional study	Nigeria	Africa	Not specified	Patients with malaria (63), uninfected controls (67)	Not specified	P. falciparum	Not specified	Not specified	Symptomatic and asymptomatic malaria	Symptomatic and asymptomatic malaria	1. No difference in GSH levels between malaria as compared to uninfected controls. 2. No difference in GSH levels between between symptomatic and asymptomatic malaria. 3. No association between GSH levels and parasite density.	Malaria (63): 249.53 ± 1.90 μ/L, symptomatic malaria (30): 249.17 ± 0.77, asymptomatic malaria (33): 244.97 ± 18.55, uninfected controls (67): 244.61 ± 25.95 μ/L	63	249.53	1.9	67	244.61	25.95							30	249.17	0.77	33	244.97	18.55	Not specified	Microscopy	Beutler et al. (1963)
7	Bhattacharya J and Swarup-Mitra S, 1987	1987	Before 2010	Case-control study	India	Asia	Not specified	Patients with malaria (40), uninfected controls (40)	All age groups	P. vivax	Not specified	8-50 years	Not specified	Symptomatic malaria	1. GSH levels was significantly decreased in malaria as compared to uninfected controls. 2. There was a negative relationship between GSH levels and parasite density	Patients with malaria (40): 41.08±2.16, uninfected controls (40): 63.97±2.22 mg/dl RBC	40	41.08	2.16	40	63.97	2.22													Not specified	Microscopy	Beutler et al. (1963)
8	Das BS and Nanda NK, 1999	1999	Before 2010	Cohort study	India	Asia	1994-1995	Malaria (102), controls (50)	Children	P. falciparum	Patients with P. falciparum malaria (102): 7.91 ± 2.68, controls (50): 7.38 ± 2.62	2–12 years	Symptomatic malaria	Symptomatic malaria	GSH levels was significantly decreased in malaria as compared to uninfected controls	Malaria (102): 6.10±2.15, controls (50): 8.89±3.41	102	6.1	2.15	50	8.89	3.41													Not specified	Microscopy	Beutler et al. (1986)
9	Erel et al., 1997	1997	Before 2010	Cross-sectional study	Turkey	Asia	Not specified	Malaria (50), control (50)	Adults	P. vivax	Not specified	15–35 years	Symptomatic malaria (severe malaria)	Symptomatic malaria	GSH levels was significantly decreased in malaria as compared to uninfected controls	Malaria (50): 2.13±0.58, uninfected controls (50): 2.53±0.79 mmol/L Ercs	50	2.13	0.58	50	2.53	0.79													Not specified	Microscopy	Hebbel et al. (1986)
10	Fitri et al., 2016	2016	2010-2023	Cross-sectional study	Indonesia	Asia	2009-2010	Severe malaria (10), uncomplicated malaria (9)	Adults	P. falciparum	Severe malaria (10): 45 ± 13, uncomplicated malaria (9): 41 ± 13	Not specified	Symptomatic malaria (severe and non-severe)	Symptomatic malaria	No difference in GSH levels between severe malaria and non-severe malaria	Severe malaria (10): 81.67 ± 3.68, uncomplicated malaria (9): 80.40 ± 1.80 mmol/L	10	81.67	3.68	9	80.4	1.8													Severe malaria (10): 32.17 ± 13.47%, uncomplicated malaria (9): 2.80 ± 1.55%	Not specified	Oxis kit/Research TM. Catalog number 21040.
11	Javeed et al., 2011	2011	2010-2023	Cross-sectional study	Pakistan	Asia	Not specified	Malaria (100), uninfected controls (50)	Adults	P. falciparum, P.vivax	Malaria (100): 34.2, uninfected controls (50): 34.1	20-50 years	Not specified	Not specified	GSH levels was significantly decreased in malaria as compared to uninfected controls	P. falciparum (50): male (25): 1761.08±84.2, female (25): 1529.54±74.4; P. vivax (50): male (25): 1832.22±68.1, female (25): 1569.32±64, uninfected controls (50): male (25): 2520.19±44.1, female (25): 2425.03±44.8 µmol/L	100	1673.04	146.463	50	2472.61	65.1587	50	1645.31	140.925	50	1700.77	148.018							Not specified	Microscopy	Pulido et al. (2005)
12	Nsonwu-Anyanwu et al., 2019	2019	2010-2023	Case-control study	Nigeria	Africa	2016	Malaria (30), uninfected controls (30)	Adults	P. falciparum	Not specified	18 – 60 years	Not specified	Not specified	GSH levels was significantly decreased in malaria as compared to uninfected controls	Malaria (30): 26.94±6.014, uninfected controls (30): 23.54±6.66 µmol/L	30	26.94	6.014	30	23.54	6.66													Not specified	Microscopy	Bulaj et al. (1998)
13	Ojongnkpot et al., 2023	2023	2010-2023	Cross-sectional study	Cameroon	Africa	2019-2021	Malaria (152), uninfected control (321)	Children	P. falciparum	Not specified	1–15 years	Symptomatic and asymptomatic malaria	Symptomatic and asymptomatic malaria	1. GSH levels was significantly decreased in malaria as compared to uninfected controls. 2. There was a negative relationship between GSH levels and parasite density	Malaria (152): 0.08±0.12, symptomatic malaria (95): 0.06 ± 0.097, asymptomatic malaria (57): 0.07 ± 0.08, uninfected control (321): 0.12±0.18 µg/mL	152	0.08	0.12	321	0.12	0.18							95	0.06	0.097	57	0.07	0.08	Not specified	Microscopy	Ellman et al. (1959)
14	Oluba OM, 2019	2019	2010-2023	Cohort study	Nigeria	Africa	2015	Patients with malaria (50), uninfected controls (25)	Children	P. falciparum	Acute malaria (25): 38.00±5.0 months, severe malaria (25): 42.00±7.1 months, uninfected controls (25): 36.0±5.3 months	0–5 years	Severe and non-severe malaria	Symptomatic malaria	GSH levels was significantly decreased in malaria (uncomplicated, and severe malaria) as compared to uninfected controls.	Not specified																			Not specified	Microscopy	Moron et al. (1979)
15	Onyeneke et al., 2018	2018	2010-2023	Cross-sectional study	Nigeria	Africa	Not specified	Pregnant women: malaria (44), non-malaria (68)	Pregnant women	P. falciparum	Not specified	Adults	Not defined	Not defined	1. GSH levels was significantly decreased in malaria as compared to uninfected controls. 2. No association between GSH levels and parasite density.	Infected pregnant women (44): 22.99 ± 14.50, uninfected pregnant women (68): 27.23 ± 13.85 mg/ml	44	22.99	14.5	68	27.23	13.85													Not specified	Microscopy	Ellman et al. (1959)
16	Ozojiofor et al., 2021	2021	2010-2023	Cross-sectional study	Nigeria	Africa	2018-2019	Patients with malaria (50), uninfected controls (20)	All age groups	P. falciparum	Not specified	10-60 years	Symptomatic malaria	Symptomatic malaria	GSH levels was significantly decreased in malaria as compared to uninfected controls	Patients with P. falciparum malaria (50): 0.28±0.11, uninfected controls (20): 0.39±0.06 µmol/ml	50	0.28	0.11	20	0.39	0.06													Not specified	Microscopy/RDT	Jollow et al. (1974)
17	Sohail et al., 2010	2010	2010-2023	Cross-sectional study	India	Asia	Not specified	Patients with malaria (170), uninfected controls (26)	Not specified	P. falciparum, P.vivax	P. falciparum (54): 28.6, P. vivax (116): 30.3, uninfected controls (26): 28.4	Not specified	Not specified	Not specified	GSH levels was significantly increased in malaria as compared to uninfected controls	P. falciparum (54): 4.38 ± 3.97, P. vivax (116): 5.21 ± 0.86, uninfected controls (26): 3.21 ± 0.15 μmol/mg	170	4.9464	2.3656	26	3.21	0.15	54	4.38	3.97	116	5.21	0.86							Not specified	Microscopy/RDT	Jollow et al. (1974)
18	Tyagi et al., 2017	2017	2010-2023	Case-control study	India	Asia	2012-2013	Patients with malaria (551), uninfected controls (211)	All age groups	P. falciparum	Not specified	13-82 years	Not specified	Symptomatic malaria	GSH levels was significantly increased in malaria as compared to uninfected controls	Patients with malaria (551): 42.1 ± 6.06, uninfected controls (211): 17.9 ± 8.3 gm/Hb %	551	42.1	6.06	211	17.9	8.3													Not specified	Microscopy	Beutler et al.
