# Supplementary material for: Association of reduced glutathione levels with Plasmodium falciparum and Plasmodium vivax malaria: a systematic review and meta-analysis
Source: Sci Rep. 2023 Sep 30;13:16483. doi: 10.1038/s41598-023-43583-z (PMC10542361; doi:10.1038/s41598-023-43583-z)
Supplement: Supplementary file 3 — Supplementary Table S3. [file 41598_2023_43583_MOESM3_ESM.xls]

## Sheet: All studies
Association of reduced glutathione levels with Plasmodium falciparum and Plasmodium vivax malaria: A systematic review and meta-analysis Manas Kotepui1*, Kwuntida Kotepui1, Aongart Mahittikorn2*, Hideyuki J Majima1, Jitbanjong Tangpong1, Hsiu-Chuan Yen3 1Medical Technology, School of Allied Health Sciences, Walailak University, Tha Sala, Nakhon Si Thammarat, Thailand 2Department of Protozoology, …
JBI CRITICAL APPRAISAL CHECKLIST FOR CASE CONTROL STUDIES
No.	Study	1. Were the groups comparable other than the presence of disease in cases or the absence of disease in controls?	2. Were cases and controls matched appropriately?	3. Were the same criteria used for identification of cases and controls?	4. Was exposure measured in a standard, valid and reliable way?	5. Was exposure measured in the same way for cases and controls?	6. Were confounding factors identified?	7. Were strategies to deal with confounding factors stated?	8. Were outcomes assessed in a standard, valid and reliable way for cases and controls?	9. Was the exposure period of interest long enough to be meaningful?	10. Was appropriate statistical analysis used?	Quality score	Quality score (percentile)	Quality rank
1	Abduljalil et al., 2021	No	No	Yes	Yes	Yes	No	No	Yes	Unclear	Yes	5	50	Moderate
4	Aqeel et al., 2019	Yes	Yes	Yes	Yes	Yes	Yes	Yes	Yes	Yes	Yes	10	100	High
7	Bhattacharya J and Swarup-Mitra S, 1987	Yes	Unclear	Yes	Yes	Yes	No	No	Yes	Unclear	Yes	6	60	Moderate
12	Nsonwu-Anyanwu et al., 2019	Yes	Unclear	Yes	Yes	Yes	No	No	Yes	Unclear	Yes	6	60	Moderate
18	Tyagi et al., 2017	Yes	Yes	Yes	Yes	Yes	No	No	Yes	Unclear	Yes	7	70	Moderate
JBI CRITICAL APPRAISAL CHECKLIST FOR ANALYTICAL CROSS SECTIONAL STUDIES
No.	Study	1. Were the criteria for inclusion in the sample clearly defined?	2. Were the study subjects and the setting described in detail?	3. Was the exposure measured in a valid and reliable way?	4. Were objective, standard criteria used for measurement of the condition?	5. Were confounding factors identified?	6. Were strategies to deal with confounding factors stated?	7. Were the outcomes measured in a valid and reliable way?	8. Was appropriate statistical analysis used?	Quality score	Quality score (percentile)	Quality rank
2	Abubakar et al., 2016	Yes	Yes	Yes	Yes	No	No	Yes	Yes	6	75	High
3	Akanbi et al., 2010	Yes	Yes	Yes	Yes	No	No	Yes	Yes	6	75	High
5	Atiku et al., 2019	Yes	Yes	Yes	Yes	Unclear	No	Yes	Yes	6	75	High
6	Babalola et al., 2020	Yes	Yes	Yes	Yes	Yes	Yes	Yes	Yes	8	100	High
9	Erel et al., 1997	Yes	Yes	Yes	Yes	No	No	Yes	Yes	6	75	High
10	Fitri et al., 2016	Yes	No	Yes	Yes	No	No	Yes	Yes	5	62.5	Moderate
11	Javeed et al., 2011	Yes	Yes	Yes	Yes	Yes	No	Yes	Yes	7	87.5	High
13	Ojongnkpot et al., 2023	Yes	Yes	Yes	Yes	Yes	Yes	Yes	Yes	8	100	High
15	Onyeneke et al., 2018	Yes	Yes	Yes	Yes	No	No	Yes	Yes	6	75	High
16	Ozojiofor et al., 2021	Yes	Yes	Yes	Yes	Yes	No	Yes	Yes	7	87.5	High
17	Sohail et al., 2010	Yes	No	Yes	Yes	Yes	Yes	Yes	Yes	7	87.5	High
JBI CRITICAL APPRAISAL CHECKLIST FOR ANALYTICAL COHORT STUDIES
No.		1. Were the two groups similar and recruited from the same population?	2. Were the exposures measured similarly to assign people to both exposed and unexposed groups?	3. Was the exposure measured in a valid and reliable way?	4. Were confounding factors identified?	5. Were strategies to deal with confounding factors stated?	6. Were the groups/participants free of the outcome at the start of the study (or at the moment of exposure)?	7. Were the outcomes measured in a valid and reliable way?	8. Was the follow up time reported and sufficient to be long enough for outcomes to occur?	9. Was follow up complete, and if not, were the reasons to loss to follow up described and explored?	10. Were strategies to address incomplete follow up utilized?	Quality score	Quality score (percentile)	Quality rank
8	Das BS and Nanda NK, 1999	Yes	Yes	Yes	Yes	Yes	Yes	Yes	Yes	Yes	Yes	10	100	High
14	Oluba OM, 2019	Yes	Unclear	Yes	No	No	Yes	Yes	Unclear	Unclear	Unclear	4	40	Low
